# Supplementary material for: Event-Related Potentials Reveal Preserved Attention Allocation but Impaired Emotion Regulation in Patients with Epilepsy and Comorbid Negative Affect
Source: PLoS One. 2015 Jan 14;10(1):e0116817. doi: 10.1371/journal.pone.0116817 (PMC4294660; doi:10.1371/journal.pone.0116817)
Supplement: S1 Table — (XLSX) [file pone.0116817.s001.xlsx]

## Sheet: OBAT_all_140616
Table S1. Raw Data of the 75 participants
ID	GROUP	Age	Sex	STAI-S	STAI-T	BDI	HEZ Side	HEZ Lobe	Nr AEDs	AEDs dose (mg/day)	ADDs dose (mg/day)	MRI	Frontal lobe lesion	Medial temporal lobe lesion	Medial temporal lobe damage side	Lesion description	Accuracy_relevant_fear	Accuracy_relevant_neutral	Accuracy_relevant_sad	Accuracy_irrelevant_fear	Accuracy_irrelevant_neutral	Accuracy_irrelevant_sad	Accuracy_total	RT_relevant_fear	RT_relevant_neutral	RT_relevant_sad	RT_irrelevant_fear	RT_irrelevant_neutral	RT_irrelevant_sad	RT_total	Error_relevant_fear	Error_relevant_neutral	Error_relevant_sad	Error_irrelevant_fear	Error_irrelevant_neutral	Error_irrelevant_sad	Error_total	VPP_relevant_fear amplitude (µV)	VPP_relevant_neutral amplitude (µV)	VPP_relevant_sad amplitude (µV)	VPP_irrelevant_fear amplitude (µV)	VPP_irrelevant_neutral amplitude (µV)	VPP_irrelevant_sad amplitude (µV)	LPP_relevant_fear amplitude (µV)	LPP_relevant_neutral amplitude (µV)	LPP_relevant_sad amplitude (µV)	LPP_irrelevant_fear amplitude (µV)	LPP_irrelevant_neutral amplitude (µV)	LPP_irrelevant_sad amplitude (µV)
1	With negative affect	25	male	71	61	39	Right	Frontal	3	3350	0	Normal	No	No	No	No lesion	54.8387	59.375	50	70.9677	74.1935	67.7419	62.766	362.484	439.25	450.094	475.645	364.742	537.548	438.362	45.16	40.63	50	29.03	25.81	32.26	37.23	1.74836	1.8774	1.93118	1.71745	3.74573	2.39695	1.42667	3.89869	5.90756	4.33193	4.2828	4.79526
2	Without negative affect	27	female	36	39	1	Right	Temporal	4	4110	0	Lesion	No	Yes	Right	Right hippocampal sclerosis + lesion in right gyrus parahippocampalis and uncus	68.75	78.125	71.875	65.625	53.125	75	68.75	382.25	325	348.031	331.812	320.719	376.031	347.307	31.25	21.88	28.13	34.38	46.88	25	31.25	5.28548	5.63581	4.90955	5.37405	4.67766	4.3593	7.45026	9.18174	5.5785	5.96196	5.06125	4.69042
3	Without negative affect	34	male	39	44	10	Right	Frontotemporal	3	5700	0	Lesion	No	Yes	Right	Right anterior temporal lobe cyst	84.375	80.6452	93.5484	90.625	78.125	86.6667	85.6383	851.875	746.29	959.903	856.656	844.875	790.833	842.16	15.63	19.35	6.45	9.38	21.88	13.33	14.36	4.39092	1.65567	0.936157	2.13014	2.10747	1.63334	3.39475	1.92831	1.99197	0.915573	1.52936	2.01901
4	With negative affect	35	female	65	66	35	Left	ParietalOccipital	3	3820	10	Lesion	No	No	No	Left parieto-occipital lobe diffuse damage	90	79.3103	80.6452	90.625	82.7586	96.7742	86.8132	1092.3	905.31	1146.1	878.781	917.862	882.548	970.604	10	20.69	19.35	9.38	17.24	3.23	13.19	5.13431	6.78693	3.31714	5.6336	2.67679	3.57777	4.5154	4.46811	3.12265	4.95091	2.13332	1.87624
5	With negative affect	22	male	49	54	25	Left	Frontal	3	4100	0	Normal	No	No	No	No lesion	62.5	62.5	43.75	75	53.125	54.8387	58.6387	515.812	549.219	508.812	506.281	472.75	484.226	506.298	37.5	37.5	56.25	25	46.88	45.16	41.36	9.31567	11.3532	9.0609	7.84276	7.45975	9.88414	3.26177	5.25713	4.74778	1.41916	3.77043	2.70794
6	With negative affect	23	female	57	58	24	Left	Temporal	4	3801	0	Normal	No	No	No	No lesion	73.0769	74.0741	61.5385	56.6667	68.9655	69.2308	67.0732	723.154	576.259	777.346	577.333	561.207	543.577	623.78	26.92	25.93	38.46	43.33	31.03	30.77	32.93	4.41184	1.47718	3.57318	1.79743	1.38509	1.68348	1.05711	3.18206	3.45842	2.76413	0.139069	0.847128
7	Without negative affect	28	male	30	34	2	Right	Frontal	2	2000	0	Lesion	Yes	No	No	Right frontotemporal cortical amputation	70.9677	80.6452	75	93.75	93.75	90.625	84.2105	988.71	890.935	962.188	757.031	856.406	776.25	871.205	29.03	19.35	25	6.25	6.25	9.38	15.79	7.54191	7.7837	6.04605	6.22164	6.99232	4.60878	2.62275	2.79718	3.52076	1.88556	2.62248	1.97456
8	Without negative affect	35	female	20	20	1	Right	Temporal	3	5100	0	Lesion	Yes	No	No	Left frontal old lacunar infarcts	71.875	71.875	78.125	75	68.75	68.75	72.3958	838.656	828.25	883.875	747.656	891.562	820.25	835.042	28.13	28.13	21.88	25	31.25	31.25	27.6	3.50809	4.60584	4.69157	4.04631	3.54953	4.49398	0.682958	1.01594	1.38492	0.668242	0.963178	1.32587
9	With negative affect	26	male	43	54	17	Left	Temporal	1	1000	0	Lesion	No	Yes	Left	left anterior mediotemporal cavernoma	81.25	81.25	74.1935	86.6667	96.875	93.3333	85.5615	776.594	735.125	833.484	619.267	598.25	523.533	682.572	18.75	18.75	25.81	13.33	3.13	6.67	14.44	5.09579	4.57072	4.53494	3.56774	4.05375	4.11046	1.9791	2.35426	3.34597	2.7838	1.32766	0.709395
10	With negative affect	57	female	42	49	29	Left	Temporal	3	2400	300	Lesion	No	Yes	Left	Left hippocampus malrotation + left middle temporal gyrus signal change DD gliosis vs. focal cortical dysplasia	64.5161	58.0645	65.5172	74.1935	56.6667	68.75	64.6739	767.935	802.839	681.552	746.194	579.433	620.469	700.158	35.48	41.94	34.48	25.81	43.33	31.25	35.33	2.32801	-0.479661	2.07857	1.39717	0.748484	3.87519	2.76388	3.97623	2.01668	0.769542	0.104594	-0.105966
11	Without negative affect	39	male	37.5	41	4	Right	Frontal	3	1300.5	0	Normal	No	No	No	No lesion	46.875	68.75	62.5	59.375	65.625	65.625	61.4583	331.938	317.781	338.531	345.906	357.719	343.375	339.208	53.13	31.25	37.5	40.63	34.38	34.38	38.54	4.38942	6.01104	5.39218	4.92988	4.15231	4.36605	5.6548	4.37141	5.54091	3.06993	3.85207	3.49386
12	With negative affect	42	male	37	37	16	Right	Temporal	2	1400	0	Lesion	No	Yes	Right	Right hippocampus+amygdala FLAIR hyperintensity and enlargement	53.125	53.125	61.2903	62.5	75	78.125	63.8743	407.562	378.469	416.774	374.969	359.969	445.656	397.131	46.88	46.88	38.71	37.5	25	21.88	36.13	2.25649	2.51369	5.61227	3.43099	4.13276	3.99465	6.20547	5.98979	5.84625	5.42305	5.84536	4.71811
13	With negative affect	34	male	30	59	16	Right	Temporal	2	1300	20	Lesion	No	Yes	Right	Right hippocampal sclerosis	61.2903	60.7143	61.2903	60	56.25	51.6129	58.4699	234	187.893	208.548	206.1	224.812	185.129	208.175	38.71	39.29	38.71	40	43.75	48.39	41.53	3.11423	0.923866	1.60884	1.93744	0.887159	3.03004	5.43773	4.81831	5.15371	5.46115	3.32226	5.09794
14	With negative affect	42	male	35.5	34	15	Left	Frontal	5	4800	0	Lesion	Yes	No	No	Left frontal crater after resection of lesion in posterior gyrus frontalis superior	35.7143	53.3333	50	51.8519	62.069	60.7143	52.2989	233.107	242.333	272.344	244.148	210.069	250.821	242.638	64.29	46.67	50	48.15	37.93	39.29	47.7	6.1453	4.33971	5.192	2.1878	2.90102	1.99802	2.52747	3.63793	3.39752	1.66562	1.31723	2.20236
15	Without negative affect	38	male	44	48	8	Right	Temporal	2	2600	0	Lesion	No	Yes	Right	Right hippocampal sclerosis	60	61.2903	56.6667	90	74.1935	81.25	70.6522	852.633	701.677	661.733	826.267	821.355	730.125	765.201	40	38.71	43.33	10	25.81	18.75	29.35	7.60811	7.93208	5.46729	7.81208	7.01393	4.14196	1.34176	1.33763	0.847352	0.89591	0.896465	0.238509
16	Without negative affect	21	male	45	44	11	Left	Temporal	2	2800	0	Normal	No	No	No	No lesion	77.4194	78.125	74.1935	80.6452	80.6452	78.125	78.1915	385	372.375	396.645	389.774	356.613	384.375	380.771	22.58	21.88	25.81	19.35	19.35	21.88	21.81	3.49535	1.74158	4.60202	1.30719	5.90211	6.5274	5.69092	8.79759	9.43778	7.22068	8.33313	8.2088
17	With negative affect	25	female	42	44	19	Right	Frontal	3	350	0	Lesion	Yes	No	No	Right frontal T2-hyperintense lesion going to the cortex	50	58.0645	36.6667	73.3333	44.8276	60	53.8889	786	753.097	785.833	828.3	887.793	842.367	813.15	50	41.94	63.33	26.67	55.17	40	46.11	4.24459	1.10181	4.8382	1.44231	1.27646	4.2712	5.91414	6.81862	6.36427	7.09055	1.72754	3.83037
18	Without negative affect	25	male	32.5	31	5	Right	Temporal	2	3010	0	Lesion	No	Yes	Right	Right hippocampal sclerosis + cortical parahippocampal lesion anterior of the amygdala	86.6667	83.871	84.375	87.5	93.5484	90.3226	87.7005	752.467	648.548	736.906	689.875	592.71	787.935	701.262	13.33	16.13	15.63	12.5	6.45	9.68	12.3	6.62631	5.87407	9.98686	6.70181	5.61905	5.44367	3.47754	2.17331	3.81013	4.10375	3.29401	1.6092
19	With negative affect	19	male	31	43	18	Right	Frontal	3	3201	45	Normal	No	No	No	No lesion	90.3226	93.75	75	96.875	96.875	78.125	88.4817	598.645	499.094	556.5	417.344	434.031	453.375	492.613	9.68	6.25	25	3.13	3.13	21.88	11.52	3.20506	5.58929	6.03167	5.24864	4.80474	3.43257	7.44368	8.26806	6.26342	3.15327	4.46732	5.08826
20	With negative affect	45	female	43	49.5	19	Left	Frontal	4	2851	7.5	Lesion	Yes	No	No	Left frontobasal corticosubcortical gliotic tissue damage	50	59.375	56.25	67.7419	84.375	76.6667	65.6085	755.125	643.812	705	726.613	666.375	615.933	685.995	50	40.63	43.75	32.26	15.63	23.33	34.39	7.07587	5.11566	3.80807	5.90988	4.183	2.60119	5.79302	4.14654	4.19549	4.37833	3.59629	7.50127
21	Without negative affect	22	male	30	34	10	Left	Temporal	2	475	0	Normal	No	No	No	No lesion	90.625	81.25	65.625	90.625	81.25	96.875	84.375	605.531	615.875	609.312	546.812	615.062	571.812	594.068	9.38	18.75	34.38	9.38	18.75	3.13	15.63	3.22958	4.78975	6.20533	4.51714	3.86894	4.36185	6.98712	8.12433	9.74461	7.25199	7.87059	7.32885
22	With negative affect	39	male	45	53	35	Right	Frontal	2	3300	0	Lesion	Yes	Yes	Left	Right frontal gyration anomaly + left temporal anterobasal arachnoid cyst	50	40.625	35.4839	40	35.7143	48.2759	41.7582	497.594	517.594	514.613	492.067	459.143	472.103	493.121	50	59.38	64.52	60	64.29	51.72	58.24	1.7878	2.17662	2.45695	2.07855	1.65773	0.937023	1.36931	1.01227	2.35264	2.71857	0.819048	1.04668
23	Without negative affect	28	female	35	28	7	Right	Frontal	2	1800	0	Lesion	Yes	No	No	Left frontal small venous developmental anomaly	64.5161	71.875	76.6667	93.75	83.871	93.3333	80.6452	934.419	884.031	886.2	827.875	773.903	797.733	850.844	35.48	28.13	23.33	6.25	16.13	6.67	19.35	3.26758	1.50505	4.75652	3.08181	1.33272	3.77372	6.08038	5.74943	6.87939	5.37578	3.82015	6.61736
24	Without negative affect	19	female	32	30	2	Left	Frontal	1	100	0	Lesion	Yes	No	No	Left frontal nodular heterotopia close to the tip of the frontal horn of the lateral ventricle	81.25	96.875	96.875	100	96.875	93.75	94.2708	641.375	638.594	681.875	536.188	585.094	560.656	607.297	18.75	3.13	3.13	0	3.13	6.25	5.73	1.24212	3.66746	1.85089	0.726672	3.40268	1.11468	1.4142	2.79559	3.39192	2.80297	1.91201	2.79487
25	With negative affect	28	male	52	58	36	Right	Temporal	3	815	0	Lesion	No	Yes	Right	Right hippocampal sclerosis	65.625	71.875	50	75	74.1935	74.1935	68.4211	322	314.906	329.969	270.031	310.806	276.742	304.184	34.38	28.13	50	25	25.81	25.81	31.58	3.37737	2.39596	-2.07163	1.29885	-1.35931	1.0958	6.80714	3.2326	3.638	5.54512	5.38797	5.55666
26	Without negative affect	52	female	23	26	5	Right	ParietalOccipital	2	1400	0	Lesion	No	No	No	Bilateral old vasculo-ischemic lesions	62.5	71.875	56.25	68.75	71.875	71.875	67.1875	575.219	492.156	627.438	609.062	596.062	655.656	592.599	37.5	28.13	43.75	31.25	28.13	28.13	32.81	6.78825	1.20965	4.74963	5.15984	3.75275	4.73135	9.2948	4.79235	8.22292	4.2779	5.11341	5.16274
27	Without negative affect	38	female	34	43	11	Left	Temporal	2	550	0	Normal	No	No	No	No lesion	84.375	75	78.125	87.5	96.875	90.625	85.4167	687.344	672.562	744.469	656.562	631.562	599.156	665.276	15.63	25	21.88	12.5	3.13	9.38	14.58	7.95812	5.3964	7.21668	6.84133	5.59162	5.49413	4.41128	4.05609	3.06489	0.247127	1.36903	2.26562
28	Without negative affect	36	female	34.5	31	5	Bilateral	Frontotemporal	2	1500	0	Lesion	Yes	No	No	Bilateral frontobasal posttraumatic tissue damage	59.375	58.6207	58.0645	65.625	64.2857	82.1429	64.4444	608.031	516.759	495.548	481.375	336.643	480.75	489.422	40.63	41.38	41.94	34.38	35.71	17.86	35.56	3.22209	3.76877	2.61612	1.26867	3.63714	3.03337	2.01194	1.69328	2.37839	2.31508	2.45371	3.06669
29	With negative affect	40	male	48.5	58	24	Left	Frontotemporal	3	4700	0	Lesion	No	Yes	Left	Left temporal anterior tissue damage + left mesotemporal atrophy	87.0968	93.5484	83.3333	100	100	87.5	91.9355	855.29	704.065	885.467	726.875	741.3	726.906	772.387	12.9	6.45	16.67	0	0	12.5	8.06	1.98756	2.83952	3.99606	2.48017	3.1518	2.70771	3.61439	4.48853	4.65991	4.72065	3.97151	3.9508
30	Without negative affect	30	female	42	45	8	Right	Temporal	2	3300	0	Lesion	Yes	No	No	Right frontal aspecific small FLAIR hyperintense trace coming from the frontal horn of lateral ventricle	84.375	81.25	87.5	96.875	93.75	100	90.625	596.719	504.969	624.75	520.125	508.375	513.125	544.677	15.63	18.75	12.5	3.13	6.25	0	9.38	5.12816	5.37954	5.00842	7.02165	3.95027	7.47694	3.29122	4.98786	4.06994	4.78717	3.88196	5.36353
31	Without negative affect	48	female	34	45	2	Left	Temporal	2	401	0	Lesion	No	No	No	Left thalamus lesion + enlarged left ventricle with general volume loss in the left hemisphere	56.25	56.25	46.875	56.25	62.5	77.4194	59.1623	678.312	714.562	735.281	719.25	761.062	703.742	718.78	43.75	43.75	53.13	43.75	37.5	22.58	40.84	5.86534	5.47892	5.6049	6.12129	5.39691	6.14745	1.92684	2.36754	2.96152	0.728663	1.46742	-0.010395
32	Without negative affect	50	male	26	29	1	Left	Frontal	4	2500.5	0	Lesion	Yes	No	No	Left frontal lobe atrophy most pronounced basal in the left gyrus rectus frontalis	46.875	53.125	53.125	62.5	81.25	87.5	64.0625	727.094	840.969	864.812	831.344	800.188	875.438	823.307	53.13	46.88	46.88	37.5	18.75	12.5	35.94	4.65419	5.2779	6.04042	4.88535	7.71194	6.28192	3.81867	2.98749	4.81173	4.39365	5.33841	4.12999
33	Without negative affect	47	female	59	38	9	Left	Temporal	4	2600	0	Lesion	No	Yes	Left	Left hippocampal sclerosis	58.0645	53.3333	51.6129	43.3333	70.9677	58.6207	56.044	460.645	374.733	324.806	429.433	500.677	488.379	429.44	41.94	46.67	48.39	56.67	29.03	41.38	43.96	9.16722	9.19892	7.81354	8.02882	7.70176	3.95093	4.66724	5.19007	3.57222	4.08754	3.15766	2.55217
34	Without negative affect	34	female	32	33	0	Left	Temporal	2	4350	0	Lesion	No	Yes	Left	Left mesotemporal tumor probably lowgrade glioma in the posterior hippocampus + left parahippocampal gyrus atrophy and gliosis	80.6452	75.8621	70.9677	83.871	90.625	84.375	81.1828	816.161	973.793	890.097	843.387	742.75	826.438	846.737	19.35	24.14	29.03	16.13	9.38	15.63	18.82	7.76799	6.30548	7.79272	5.32999	7.73186	5.70826	4.51161	2.7707	1.12867	0.263724	1.34856	0.356038
35	Without negative affect	48	female	26.5	21	0	Right	Temporal	3	2100	0	Lesion	No	Yes	Right	Right hippocampal sclerosis	66.6667	89.6552	53.3333	89.6552	81.25	86.6667	77.7778	1024.5	996.586	979.1	847.034	950.844	834.1	939.017	33.33	10.34	46.67	10.34	18.75	13.33	22.22	8.72718	7.43233	5.75655	7.03928	8.2453	7.07005	4.68093	4.26183	2.80742	0.838542	2.59963	3.13604
36	Without negative affect	52	female	35	39	5	Left	Temporal	3	2675	0	Lesion	No	Yes	Left	Left hippocampal sclerosis	72.4138	75.8621	67.8571	80	86.6667	86.6667	78.4091	943.207	894.517	862.571	925	853.933	907.1	897.881	27.59	24.14	32.14	20	13.33	13.33	21.59	8.02225	3.95894	6.553	5.7827	2.15072	5.31353	5.71375	5.2666	4.09907	4.30291	5.93984	4.31129
37	Without negative affect	33	male	27	32	3	Right	Temporal	2	3600	0	Normal	No	No	No	No lesion	65.625	75	62.5	58.0645	77.4194	58.0645	66.1376	433.75	426.375	450.438	494.065	457.194	444.097	450.762	34.38	25	37.5	41.94	22.58	41.94	33.86	4.04835	3.54087	4.38031	4.69748	4.81498	5.90524	2.75618	1.96103	3.99087	0.38064	0.763681	0.762516
38	With negative affect	26	male	58	58	17	Left	Temporal	2	1000	0	Lesion	No	Yes	Left	Left temporal hippocampal cavernoma	69.2308	71.875	59.2593	85.7143	100	96.6667	81.0345	962.846	1071.88	1047.63	829.179	855.387	791.9	925.925	30.77	28.13	40.74	14.29	0	3.33	18.97	4.8754	6.93632	5.23901	5.71241	3.61804	6.31445	2.79169	2.01585	1.79189	0.87378	1.24449	3.72817
39	Without negative affect	54	female	44	44	5	Left	Temporal	3	2400	0	Lesion	No	Yes	Left	Left hippocampal sclerosis	68.9655	67.7419	70	78.125	83.871	90.3226	76.6304	1116.28	1064.55	1102.67	855.094	799.774	793.581	952.228	31.03	32.26	30	21.88	16.13	9.68	23.37	5.72667	4.52136	6.68607	6.31428	7.98284	4.21826	8.31592	7.96213	8.34646	5.9821	7.7099	8.34362
40	With negative affect	26	male	42.5	47	15	Left	Frontal	3	1650	0	Lesion	Yes	No	No	Left fronto-orbital complex migration anomaly with polymicrogyri + left anterior striatum focal cortical dysplasia	59.375	78.125	70.9677	65.625	77.4194	84.375	72.6316	884.438	849.906	971.452	767.281	749.516	724.125	824.074	40.63	21.88	29.03	34.38	22.58	15.63	27.37	11.4527	8.06215	10.0766	10.7277	8.94369	11.6511	4.62986	5.98666	8.40119	5.61463	7.4975	6.41708
41	With negative affect	20	male	47	48.5	16	Left	Temporal	3	8200	0	Lesion	Yes	No	No	Left subependymal lesion against the frontal horn of the lateral ventricle, possibly small focal heterotopia	66.6667	51.8519	46.6667	86.2069	83.871	83.871	70.2247	783.5	863.889	804.3	861.276	1000.81	852.419	861.719	33.33	48.15	53.33	13.79	16.13	16.13	29.78	3.2927	5.51072	4.45586	4.49055	2.97968	3.96586	5.60055	4.93817	2.70717	4.26295	0.716273	2.03074
42	With negative affect	49	female	37.5	54	17	Left	ParietalOccipital	2	2100	100	Lesion	No	No	No	Left parieto-occipital cavernoma	50	55.1724	50	63.3333	50	52.1739	53.5294	513.714	523.759	575.633	666.967	769.033	700.217	623.688	50	44.83	50	36.67	50	47.83	46.47	5.39958	6.76233	5.62386	4.74185	4.27196	5.66972	5.60063	5.97298	6.88139	4.77165	4.59864	4.22146
43	With negative affect	27	female	35	42	15	Left	Frontal	3	1300	150	Normal	No	No	No	No lesion	70	64.2857	58.6207	82.7586	92.8571	80.6452	74.8571	1047.9	917.857	1019.79	841.655	887.25	870.806	931.183	30	35.71	41.38	17.24	7.14	19.35	25.14	4.7412	5.71619	3.853	5.2905	2.97598	2.71534	8.0374	5.96079	8.69724	8.57554	3.33074	9.93269
44	With negative affect	44	male	40	46	15	Left	Temporal	3	2802.5	0	Lesion	Yes	No	No	Left frontal corticosubcortical post-traumatic tissue loss with gliosis	56.25	59.375	61.2903	83.871	87.5	90.625	73.1579	560.312	855.344	583.032	570.323	718.75	545.75	639.574	43.75	40.63	38.71	16.13	12.5	9.38	26.84	3.06774	5.57445	2.85756	2.00945	3.11026	4.13197	5.91779	4.19147	5.00673	3.6094	2.57373	3.50326
45	Without negative affect	19	female	39	45	7	Left	Temporal	3	2500	0	Lesion	Yes	No	No	Tuberous sclerosis with hyperintensities bilateral frontal, right parietal and bilateral occipital	68.75	71.875	75	93.75	90.625	81.25	80.2083	481.25	482.344	485.281	357.344	429.094	417.875	442.198	31.25	28.13	25	6.25	9.38	18.75	19.79	3.56628	3.31555	0.16069	1.16362	-0.781891	1.60807	7.70795	8.13595	8.9437	4.38319	5.94604	4.38064
46	Without negative affect	36	man	33	32	3	Left	Temporal	1	3000	0	Lesion	No	Yes	Left	Left hippocampal sclerosis	53.125	56.25	56.25	64.5161	66.6667	83.871	63.2979	852.531	913.312	912.594	1029.87	948.433	986.387	939.718	46.88	43.75	43.75	35.48	33.33	16.13	36.7	2.36684	3.31961	2.67873	2.80229	2.80038	3.29339	7.29978	4.3082	5.74459	4.74424	4.99578	5.03397
47	With negative affect	45	vrouw	42	50.5	17	Bilateral	Frontal	2	300.5	10	Normal	No	No	No	No lesion	44.4444	67.8571	47.8261	50	58.6207	51.8519	53.6145	486.667	510.286	522.913	430.531	482.931	395.667	469.398	55.56	32.14	52.17	50	41.38	48.15	46.39	7.7825	7.41561	5.13373	6.23276	7.69147	4.28711	8.90205	7.72596	7.23579	9.33153	9.02253	5.89489
48	With negative affect	34	female	61	63	34	Left	Temporal	2	3200	50	Lesion	No	Yes	Left	Left hippocampal sclerosis	65.5172	75	61.2903	87.5	90.3226	81.25	77.0053	890.552	862.625	947.355	797.344	757.742	776.594	837.722	34.48	25	38.71	12.5	9.68	18.75	22.99	1.48554	1.77536	1.16513	2.7216	3.72527	2.06918	4.83118	3.05327	5.43038	3.95668	3.75965	4.55016
49	With negative affect	36	male	55	62	28	Right	ParietalOccipital	4	3150	0	Lesion	No	No	No	Rigth occipital focal cortical dysplasia	62.5	59.375	54.8387	75	75	78.125	67.5393	825.125	798.188	750.226	815.469	828.562	734.812	792.283	37.5	40.63	45.16	25	25	21.88	32.46	6.09003	6.24583	5.80583	5.07587	6.46841	5.01916	8.08535	7.90441	7.24708	6.52955	4.91918	8.48724
50	With negative affect	34	male	48	60	48	Right	Temporal	4	900	0	Lesion	No	No	No	Right hippocampal cyst	65.625	71.875	65.625	87.5	81.25	84.375	76.0417	736.688	727.594	682.688	613.906	628.594	687.25	679.453	34.38	28.13	34.38	12.5	18.75	15.63	23.96	2.59851	3.13275	2.48224	3.12597	2.19521	2.9817	1.0107	1.73872	1.75293	1.41451	0.335871	1.38021
51	Control	24	Female	24	31	5											87.5	78.125	71.875	90.625	93.75	93.75	85.9375	546.469	496.031	549.594	428.625	479	433.031	488.792	12.5	21.88	28.13	9.38	6.25	6.25	14.06	1.22126	0.327813	1.94634	1.4973	2.5999	0.809345	5.38013	3.74652	6.95929	5.84098	4.28403	5.34252
52	Control	29	Male	33	32	3											78.125	84.375	87.5	96.875	87.5	87.5	86.9792	646.344	624.062	647.781	529.531	413	474.219	555.823	21.88	15.63	12.5	3.13	12.5	12.5	13.02	0.535555	-1.79353	0.061507	-2.1204	0.571905	-0.394412	4.36998	1.71441	4.41898	1.9903	2.04891	2.57561
53	Control	27	Male	29	31	5											87.5	84.375	81.25	96.875	96.875	93.75	90.1042	530.312	477.281	465.562	364.656	381.938	363	430.458	12.5	15.63	18.75	3.13	3.13	6.25	9.9	3.2365	3.47437	5.05701	3.3224	1.36217	4.01878	3.09397	2.60268	3.74582	1.13264	3.01137	2.46507
54	Control	48	Male	27	39	1											75	90.625	87.5	87.5	87.5	100	88.0208	555.781	588.938	623.062	571.688	499.438	501.094	556.667	25	9.38	12.5	12.5	12.5	0	11.98	4.69079	4.25399	5.14029	3.67575	3.41382	4.28102	1.3986	3.04817	2.81642	0.131629	0.301543	-0.429158
55	Control	47	Male	27	29	1											90.625	87.5	84.375	90.625	93.75	84.375	88.5417	671.125	659.438	702.969	523.594	517.344	554.75	604.87	9.38	12.5	15.63	9.38	6.25	15.63	11.46	2.53189	1.59658	1.77765	3.06046	2.44498	2.70712	1.15686	1.3999	1.54378	0.319308	1.08821	0.664618
56	Control	49	Female	22	27	5											75	81.25	75	93.75	84.375	96.875	84.375	617.125	607.219	598.812	477.844	509.469	466.219	546.115	25	18.75	25	6.25	15.63	3.13	15.63	-0.154233	-0.140063	-0.560455	0.636931	-0.567318	-1.72843	2.15028	0.603477	1.52845	1.16844	0.904271	1.56166
57	Control	39	Male	25	37	1											93.75	84.375	84.375	100	93.75	96.875	92.1875	554.531	556.875	528.25	398.719	417.906	477.125	488.901	6.25	15.63	15.63	0	6.25	3.13	7.81	4.10091	2.66521	4.21608	3.26034	2.76527	3.47937	5.01139	3.0103	5.21902	2.4235	1.91815	2.46292
58	Control	34	Female	26	37	7											81.25	75	81.25	96.875	93.75	71.875	83.3333	623.156	509.812	511.719	519.375	493.844	550.969	534.812	18.75	25	18.75	3.13	6.25	28.13	16.67	6.56288	4.24642	6.94556	3.72537	8.5843	6.55772	7.9307	6.45075	8.13832	3.26122	4.82338	2.92494
59	Control	57	Male	22	22	0											87.5	78.125	78.125	81.25	80.6452	81.25	81.1518	755.656	590.406	629.938	548.219	471.226	524.969	587.34	12.5	21.88	21.88	18.75	19.35	18.75	18.85	5.7714	7.54296	7.16224	6.49151	8.2497	7.10587	9.36108	8.83784	4.83898	11.2172	7.35588	7.42325
60	Control	22	Female	20	35	2											78.125	71.875	59.375	96.875	93.75	96.875	82.8125	638.344	620.281	619.156	450.281	510	502.094	556.693	21.88	28.13	40.63	3.13	6.25	3.13	17.19	0.730473	1.94949	0.309809	2.32545	1.08111	3.9502	8.38974	7.40488	6.65411	8.80461	10.3165	10.938
61	Control	47	Female	36	42	10											56.25	51.6129	68.75	84.375	68.75	86.6667	69.3122	670.875	629.968	626.438	499.219	574.031	494.5	583.185	43.75	48.39	31.25	15.63	31.25	13.33	30.69	1.31273	1.30914	1.71559	2.32337	1.63531	0.715716	2.59389	2.27712	2.46075	1.71445	3.35564	2.42221
62	Control	34	Male	38	44	8											81.25	78.125	64.5161	90.3226	100	90.625	84.127	923.094	901.5	940.032	739.484	664.677	748.5	820.153	18.75	21.88	35.48	9.68	0	9.38	15.87	1.15499	3.48715	3.49593	2.67681	4.51971	3.84177	8.38821	8.61779	9.4758	6.64896	8.34367	8.79694
63	Control	19	Male	26	54	7											84.375	96.875	90.625	93.75	93.75	90.625	91.6667	521.812	474.5	466.719	469.375	414.031	569.656	486.016	15.63	3.13	9.38	6.25	6.25	9.38	8.33	4.46533	3.16442	6.12958	4.49952	4.60459	5.48123	7.75628	8.60517	9.30641	7.97702	6.3114	7.47571
64	Control	25	Male	30	38	9											78.125	78.125	50	84.375	81.25	93.75	77.6042	890.406	831.188	956.188	652.062	638.125	564.094	755.344	21.88	21.88	50	15.63	18.75	6.25	22.4	1.20858	3.48875	1.80415	4.41584	3.79819	1.77934	7.03106	4.22016	4.07904	4.22085	6.77012	6.26634
65	Control	31	Male	25	21	0											87.5	84.375	93.75	78.125	87.5	93.75	87.5	584.281	583.594	607.469	531.75	544.938	523.031	562.51	12.5	15.63	6.25	21.88	12.5	6.25	12.5	5.06093	1.87849	3.92675	2.50959	2.98802	4.92154	9.79771	8.39972	10.367	8.76896	6.4517	6.37769
66	Control	29	Female	29	28	4											53.125	78.125	68.75	90.625	84.375	93.75	78.125	695.094	661.938	652.531	585.75	566.281	570.562	622.026	46.88	21.88	31.25	9.38	15.63	6.25	21.88	5.15637	0.342138	4.28784	0.766452	4.66332	0.484427	9.97802	9.28427	8.77706	9.70127	9.82348	9.10972
67	Control	48	Female	29	35	4											75	68.75	90.625	68.75	87.5	84.375	79.1667	895.156	820.375	853.25	566.281	655.594	563.938	725.766	25	31.25	9.38	31.25	12.5	15.63	20.83	2.46361	2.29234	2.09654	1.06742	2.20231	1.25724	5.58323	5.1227	4.15644	2.65539	3.37466	1.05113
68	Control	52	Female	28	31	1											68.75	65.625	68.75	74.1935	75	75	71.2042	643.531	624.125	646.625	625.484	595.188	527.5	610.33	31.25	34.38	31.25	25.81	25	25	28.8	2.48624	3.42725	2.75124	4.05163	1.43058	0.713224	2.34832	3.12858	2.42458	1.49698	1.0868	0.640949
69	Control	31	Female	31	33	1											73.3333	79.3103	67.8571	83.3333	79.3103	90.3226	79.096	1131.83	1092.97	1157.29	962.933	924.379	879.129	1022.62	26.67	20.69	32.14	16.67	20.69	9.68	20.9	5.20102	6.75719	5.67238	5.46579	3.76349	4.44777	6.53731	8.13727	5.22351	5.46458	6.33879	4.65983
70	Control	23	Female	24	38	2											59.375	81.25	62.5	68.75	71.875	68.75	68.75	518.656	500.406	540.062	516.375	501.562	512.969	515.005	40.63	18.75	37.5	31.25	28.13	31.25	31.25	6.52576	6.9614	7.19608	9.20374	2.93614	3.54433	11.4148	11.0219	12.7842	12.1063	9.96445	9.04069
71	Control	46	Female	25	33	1											53.125	50	46.875	81.25	90.625	90.625	68.75	518.906	514.094	569.875	660.219	725.562	665.375	609.005	46.88	50	53.13	18.75	9.38	9.38	31.25	1.88076	1.90027	1.22905	2.58231	2.5623	0.254739	3.97035	6.32692	5.22948	3.68091	3.28248	4.13864
72	Control	58	Female	31	35	2											65.625	75	56.25	81.25	87.5	71.875	72.9167	435.094	432.094	444.25	453.875	469.25	457.406	448.661	34.38	25	43.75	18.75	12.5	28.13	27.08	9.82644	7.18132	6.29132	8.63654	7.36883	5.66735	4.87626	1.4321	3.39572	2.81448	3.16077	2.00113
73	Control	48	Female	31	42	8											74.1935	90.625	62.5	96.6667	96.875	83.871	84.0426	675.032	569.031	632.094	524.667	556.156	553.129	585.351	25.81	9.38	37.5	3.33	3.13	16.13	15.96	9.98737	8.74183	5.94943	6.51026	5.62404	8.86745	6.66538	5.93162	5.05216	6.23945	5.05593	6.49182
74	Control	24	Male	39	45	2											88.8889	93.1034	96.6667	96.875	96.7742	80	92.1788	946.296	799.379	947.3	763.875	718.839	760.633	819.542	11.11	6.9	3.33	3.13	3.23	20	7.82	8.63168	7.27533	8.41101	8.73694	10.5604	5.59118	9.61263	9.11313	9.42078	8.10947	10.0636	6.02022
75	Control	35	Male	24	25	1											70.9677	67.7419	68.75	80.6452	90.3226	78.125	76.0638	714.581	655.032	766.312	551.258	547.419	573.5	635.059	29.03	32.26	31.25	19.35	9.68	21.88	23.94	3.43523	2.29435	5.68643	2.2767	3.90605	2.35521	4.29793	2.95584	5.52207	1.46684	1.86577	2.70188
[truncated: 2 more columns]
